# Supplementary material for: State of the art of the literature on definitions of self-criticism: a meta-review
Source: Front Psychiatry. 2024 Feb 19;15:1239696. doi: 10.3389/fpsyt.2024.1239696 (PMC10910096; doi:10.3389/fpsyt.2024.1239696)
Supplement: Supplementary file 1 [file DataSheet_1.xlsx]

## Sheet: Foglio1
Authors	Year of pubblication	Country	Continent	Affiliation 1st author	Affiliation last author	Funding	Published status	Review method	Aims of the study	Research questions	Definition(s) of SC	Theoretical frameworks cited in the introduction section	Selection of theoretical framework	Premise regarding the multi dimensionality of the construct	Theoretical frameworks cited in the Discussion section	Conclusions regarding the multidimensionality of the construct	Are the conclusions of the study framed in light of the multidimensionality of the construct?	Number of scientific databases	Names of databases	Search strategy for grey litterature	Restrictions	Keywords operationalising SC	Selection criteria regarding SC	Measure
Löw et al.	2020	Germany	Europe	None	None	Landesgraduiertenförderung; Medical Faculty, Heidelberg University, Germany	Yes	Systematic review and meta-analysis	1. to summarize the existing knowledge on the association between self-criticism and psychotherapy outcome 2. to determine which variables potentially moderate the relationship between self-criticism and therapy outcomes	1. What is the magnitude and direction of the overall association between pre-treatment self-criticism and psychotherapy outcomes? 2. Which variables moderate this association?	Constant and harsh self-scrutiny, overly critical evaluations of one’s own behavior, an inability to derive satisfaction from successful performance, ongoing concerns over mistakes, and negative reactions to perceived failures in terms of active self-bashing and hostility towards the self (Blatt & Luyten, 2009)	Blatt Beck Gilbert Other (Dunkley, perfectionism)	Blatt	Yes	Blatt	No	Yes	4	PsycINFO, PubMed, PsycARTICLES, and PSYNDEX	Cross checking of included studies Other (cross checckimg of relevant reviews)	Language	“self-criticism” “self-critical” “perfectionism” “self-hatred” “self-hate” “self-devaluation”	"Studies had to include at least one valid and reliable quantitative instrument or subscale measuring self-criticism" "We only included measures and subscales of self-criticism that fit our definition of self-criticism as a trait or enduring dysfunctional attitude, including constant and harsh self-scrutiny, overly critical evaluations of one’s own behavior, an inability to derive satisfaction fr…	DEQ = Depressive Experiences Questionnaire; FSCRS = Forms of Self-Criticizing/Attacking and Self-Reassuring Scale; DAS = Dysfunctional Attitudes Scale; FMPS = Frost Multidimensional Perfectionism Scale; APS-R = Almost Perfect Scale Revised; SASB = Structural Analysis of Social Behavior Intrex Questionnaire.
Wakelin et al.	2021	Surrey	Europe	None	None	Not specified	Yes	Systematic review and meta-analysis	1. to estimate the overall effect of self-compassion-related interventions on self-criticism, relative to control conditions in RCTs. 2. to investigate the effect of intervention length, sample type, type of control comparison group, intervention delivery, intervention setting, and risk of bias on the relationship between therapy and self-criticism out comes. 3. to investigate how different forms…	How different forms of self-criticism may affect the relationship between therapy and self-criticism outcomes? What are potential moderating variables?	Self-criticism is the process of negative self-evaluation and self- scrutiny (Shahar, 2015), which is accompanied by negative emotions such as anger and self-contempt (Whelton Greenberg, 2005). Early cognitive-based theories tended to conceptualize self-criticism as a single process varying in degree of severity (Beck et al., 1979; Blatt et al., 1982). Gilbert and others propose that there are tw…	Gilbert	Gilbert	Yes	Gilbert	No	Yes	4	MEDLINE, PsycARTICLES, Psychology and Behavioural Sciences Collection and PsycINFO	Not specified	Language and time period	“self-crit*” “self-attack*” “self-hat*” “self-directed hostility” “self-judg*” “self-condem*” “self-directed negative th*”	“Includes a quantitative measure of self-criticism pre- post or post intervention (including measures of self- judgement, self- condemnation or self-directed negative thinking)”	DAS-SCP = Dysfunctional Attitude Scale: Self-Critical Perfectionism subscale; FFMQ-NJ = Five Facet Mindfulness Questionnaire: Non-judgment subscale; FSCRS = Forms of Self-Criticism/Attacking and Self-Reassurance Scale; FSCRS-IS = FSCRS: Inadequate-Self subscale; FSCRS-IS + HS = FSCRS: Inadequate-Self and Hated Self subscales combined; FSCRS-HS = FSCRS: Hated-Self subscale; HINT = Habit Index of N…
Werner et al.	2019	Germany	Europe	None	None	None	Yes	Systematic review	1. to summarize and integrate empirical findings in self-criticism research and seeks to identify gaps in the research of self-criticism. 2. to understand of the construct self-criticism, especially when taking into account its normal variations, like moderate forms of self-criticism, and their relation to psychopathology. 3. to review different interventions targeting self-criticism directly.	How different forms and functions of self-criticism are related to pathological outcomes? how different psychotherapy approaches reduce dysfunctional forms of self-criticism?	None	Blatt Shahar Gilbert	No	Yes	Blatt Gilbert	No	Yes	5	PsycINFO, PSYNDEX, PubMed, Medline, and Cochrane Library	Not specified	Language and time period	“self-criticism” “self-critical” “introjective” “inner critic”	“The results also regarding the measurement of self-criticism” “The content of studies included at this stage of the review process should focus either on self-criticism and its relation to psychopathology, or on psychotherapeutic treatment techniques for self-criticism”. “Studies targeting the treatment of self-criticism had to focus directly on the treatment of self-criticism and needed a repor…	DEQ = Depressive Experience Questionnaire; FSCRS = Forms of Self-Criticizing/-Attacking and Self-Reassuring Scale; LOSC = Levels of Self-Criticism Scale.
Zelkowitz and Cole	2019	Tennessee	USA	None	None	National Institute of Mental Health training grant and National Institute of Mental Health National Research Service Award	Yes	Systematic Review and Meta- Analysis	1. to investigate self-criticism as a transdiagnostic correlate of Nonsuicidal self-injury (NSSI) and disordered eating (DE) 2. to examine the relation of self-criticism to NSSI and DE. Summarized qualitative studies and meta-analyzed quantitative studies addressing these issues. 3. to compare the magnitudes of these effects. 4. to explore possible moderators of the relation of self-criticism to …	Discovering associations of self-criticism to both NSSI and DE would constitute preliminary support for the hypothesis that self-criticism is a transdiagnostic process for these behaviors. If self-criticism functions as a key transdiagnostic construct linking these disparate forms of self-harm, we might expect a stronger relation of self-criticism to DE, depending on the subtype of DE. We thus te…	None	Not specified	No	No	Not specified	No	Yes	3	PsycInfo, PubMed, and Embase	Not specified	Language and time period	“Self criticism” “self-criticism” “self-hatred” “self hatred” “self blame” “self-blame” “self crit*” “self-crit*”	"studies assess self-criticism". Search terms used for each construct and Appendix A for further information about measures of self-criticism identified through the search". The information is not available - or specified (data requested from authors)	DEQ = Depressive Experience Questionnaire; FSCRS = Forms of Self-Criticizing/-Attacking and Self-Reassuring Scale; SASB = Structural Assessment of Social Behavior, Intrex questionnaire – Self-Hate scale.
McIntyre et al.	2018	England	Europe	None	None	None	Yes	Systematic review	1. to explore whether there is evidence from prospective studies that self-criticism is associated with subsequently higher levels of symptoms of psychopathology amongst students.	No systematic reviews have been identified of prospective studies, which explore the relationship between self- criticism and subsequent symptoms of common mental health difficulties. If the evidence suggests that self-criticism is associated with subsequent levels of psychopathology, it may be an important factor to target for intervention, particularly early intervention or relapse prevention.	Self-criticism involves judging and scrutinising oneself in a harsh and punitive manner (Shahar et al., 2011). Self-critical individuals tend to be sensitive to disapproval or criticism from others, competitive and judgmental towards themselves and others (Blatt, D’Afflitti & Quinlan, 1976) and achievement oriented (Blatt & Zuroff, 1992). Self-criticism is associated with more self-presentation g…	Blatt Beck	No	Yes	Blatt	No	Yes	4	PsychInfo, Embase Classic Embase, Medline) and Web of Science Core Collection	Specified in limitations: "grey literature was not included in the review"	Language and time period	“self-critic*” “self evaluat*” “self jud*” “self attitude*” “inner critic” “negative self statement” “self appraisal” “self assessment” “self denigrat” “self critical perfectionis*” “dysfunctional perfectionis*” “maladaptive perfectionis*” “negative perfectionis*” “unhealthy perfectionis*” “evaluative concern*” “maladaptive concern*” “perfectionist concern*” “concern* over mistake*”	"Inclusion: Self-criticism is measured using a valid and reliable self-report or interview based measure. If this is assessed as part of a measure of a broader construct such as depression, low self-esteem or perfectionism, self-criticism must have been reported as a separate sub-component in its own right".	DEQ = Depressive Experiences PSI = Questionnaire Personal Style Inventory SAS = Sociotropy and Autonomy Scale Items relating to self-criticism
